# Supplementary material for: Connectivity-Rewired Construction of Hydrogen-Bonded Azo-Macrocycles Enables Photoswitchable Recognition of Lithium Ions
Source: Molecules. 2026 Mar 26;31(7):1086. doi: 10.3390/molecules31071086 (PMC13075020; doi:10.3390/molecules31071086)
Supplement: Supplementary file 1 [file molecules-31-01086-s001.zip]

Archive with 1 entries (1 files):
- molecules-4203325-supplementary.pdf
